# Supplementary material for: miR-275/305 cluster is essential for maintaining energy metabolic homeostasis by the insulin signaling pathway in Bactrocera dorsalis
Source: PLoS Genet. 2022 Oct 5;18(10):e1010418. doi: 10.1371/journal.pgen.1010418 (PMC9534453; doi:10.1371/journal.pgen.1010418)
Supplement: S1 Table — Injected embryos were raised to adulthood (G0) and crossed to wild-type flies, and transgenic G1 flies were mated within the same family to generate G2 flies, and the final homozygous mutation rate was calculated as G2 homozygous fly number divided by the total G2 fly number. (XLSX) [file pgen.1010418.s008.xlsx]

## Sheet: Sheet1
S1_Table. Summary of CRISPR/Cas9-mediated mutagenesis at the miR-275 and miR-305 locus.
Target locus	No. of injected embryos	No. of hatched embryos	No. of larvae	No. of pupae	No. of adults	No. of mutant progeny	Homozygote rate of G2 crosses†
miR-275	290	88(30.34%)	52	48	41	39(95.12%)	4.46%-7.69%
miR-305	280	89(31.79%)	51	41	35	33(94.29%)	11.94%-14.75%
†Injected embryos were raised to adulthood (G0) and crossed to wild-type flies, transgenic G1 flies were mated within the same family to generate G2 broods, and the ratio of G2 homozygous flies / total G2 broods was calculated as the final homozygous mutation probability.
