# Supplementary material for: miR-275/305 cluster is essential for maintaining energy metabolic homeostasis by the insulin signaling pathway in Bactrocera dorsalis
Source: PLoS Genet. 2022 Oct 5;18(10):e1010418. doi: 10.1371/journal.pgen.1010418 (PMC9534453; doi:10.1371/journal.pgen.1010418)
Supplement: S2 Table — (XLSX) [file pgen.1010418.s009.xlsx]

## Sheet: Sheet1
S2 Table. List of putative target genes obtained from miRNA-mRNA association analysis.
miR-275
	Gene_ID	Length	Trans_ID	Annotation	Name	swissprot_description	GO_Term	NOG	KOEntry	KODescription	EC	KEGG_Pathway	Pfam_description
LOC5537	TRINITY_DN34939_c0_g1	1713	TRINITY_DN34939_c0_g1_i1	PREDICTED: uncharacterized protein LOC105225537 isoform X2 [Bactrocera dorsalis]	-	-	GO:0003677(DNA binding)	ENOG4110NEP(MADF)	-	-	-	-	A0A0L0C974.1 PF10545.7;MADF_DNA_bdg;
CAEBREN	TRINITY_DN359_c0_g1	596	TRINITY_DN359_c0_g1_i1	hypothetical protein CAEBREN_04317 [Caenorhabditis brenneri]	rpl-27a	60S ribosomal protein L27a OS=Oscheius tipulae GN=rpl-27a PE=3 SV=1	GO:0003735(structural constituent of ribosome);GO:0022625(cytosolic large ribosomal subunit)	COG0200(Binds to the 23S rRNA (By similarity))	K02900	large subunit ribosomal protein L27Ae	-	cel03010(Ribosome)	U5D199.1 PF00828.17;Ribosomal_L27A;
DDX54	TRINITY_DN37384_c3_g13	1513	TRINITY_DN37384_c3_g13_i1	-	-	-	-	-	-	-	-	-	-
37384	TRINITY_DN38479_c3_g10	2652	TRINITY_DN38479_c3_g10_i1	PREDICTED: ATP-dependent RNA helicase ddx54-like [Papilio xuthus]	Hel25E	ATP-dependent RNA helicase WM6 OS=Drosophila melanogaster GN=Hel25E PE=1 SV=1	GO:0000398(mRNA splicing, via spliceosome);GO:0004004(ATP-dependent RNA helicase activity);GO:0005681(spliceosomal complex);GO:0006406(mRNA export from nucleus);GO:0006974(cellular response to DNA damage stimulus);GO:0010468(regulation of gene expression);GO:0010501(RNA secondary structure unwinding)	COG0513(purine NTP-dependent helicase activity)	K12812	ATP-dependent RNA helicase UAP56/SUB2	EC:3.6.4.13	aag03040(Spliceosome);aag03013(RNA transport);aag03015(mRNA surveillance pathway)	A0A0N4Z0H5.1 PF00270.27;DEAD;
MCM3	TRINITY_DN40171_c1_g3	2805	TRINITY_DN40171_c1_g3_i1;TRINITY_DN40171_c1_g3_i2	PREDICTED: DNA replication licensing factor mcm3-like [Papilio xuthus]	mcm3	DNA replication licensing factor mcm3 OS=Schizosaccharomyces pombe (strain 972 / ATCC 24843) GN=mcm3 PE=1 SV=2	GO:0000727(double-strand break repair via break-induced replication);GO:0000790(nuclear chromatin);GO:0003682(chromatin binding);GO:0003688(DNA replication origin binding);GO:0005656(nuclear pre-replicative complex);GO:0005829(cytosol);GO:0006267(pre-replicative complex assembly involved in nuclear cell cycle DNA replication);GO:0006270(DNA replication initiation);GO:0006271(DNA strand elongation…	COG1241(dna replication licensing factor)	K02541	DNA replication licensing factor MCM3	EC:3.6.4.12	tad03030(DNA replication)	A9CSS4.1 PF00493.21;MCM;
LOC679	TRINITY_DN40524_c2_g3	3736	TRINITY_DN40524_c2_g3_i1;TRINITY_DN40524_c2_g3_i2	PREDICTED: uncharacterized protein LOC105222679 [Bactrocera dorsalis]	-	-	-	ENOG4111Y1P(NA)	-	-	-	-	-
moody	TRINITY_DN40927_c0_g1	3358	TRINITY_DN40927_c0_g1_i1;TRINITY_DN40927_c0_g1_i10;TRINITY_DN40927_c0_g1_i11;TRINITY_DN40927_c0_g1_i12;TRINITY_DN40927_c0_g1_i13;TRINITY_DN40927_c0_g1_i14;TRINITY_DN40927_c0_g1_i2;TRINITY_DN40927_c0_g1_i3;TRINITY_DN40927_c0_g1_i4;TRINITY_DN40927_c0_g1_i5;TRINITY_DN40927_c0_g1_i6;TRINITY_DN40927_c0_g1_i7;TRINITY_DN40927_c0_g1_i8;TRINITY_DN40927_c0_g1_i9	PREDICTED: G-protein coupled receptor moody [Bactrocera dorsalis]	moody	G-protein coupled receptor moody OS=Drosophila melanogaster GN=moody PE=2 SV=2	GO:0004930(G-protein coupled receptor activity);GO:0005886(plasma membrane);GO:0005919(pleated septate junction);GO:0007186(G-protein coupled receptor signaling pathway);GO:0007419(ventral cord development);GO:0008502(melatonin receptor activity);GO:0016021(integral component of membrane);GO:0019991(septate junction assembly);GO:0030866(cortical actin cytoskeleton organization);GO:0035095(behavio…	ENOG410XRW9(Receptor)	K04286	melatonin receptor type 1B	-	cmy04080(Neuroactive ligand-receptor interaction)	A0A0L0CB57.1 PF00001.19;7tm_1;
SLC2A1	TRINITY_DN41451_c0_g1	2295	TRINITY_DN41451_c0_g1_i1;TRINITY_DN41451_c0_g1_i2;TRINITY_DN41451_c0_g1_i3;TRINITY_DN41451_c0_g1_i4;TRINITY_DN41451_c0_g1_i5	PREDICTED: solute carrier family 2, facilitated glucose transporter member 1 [Bactrocera dorsalis]	SLC2A3	Solute carrier family 2, facilitated glucose transporter member 3 OS=Ovis aries GN=SLC2A3 PE=2 SV=1	GO:0005351(sugar:proton symporter activity);GO:0005355(glucose transmembrane transporter activity);GO:0016021(integral component of membrane);GO:0055085(transmembrane transport)	COG0477(major facilitator Superfamily)	K07299	MFS transporter, SP family, solute carrier family 2 (facilitated glucose transporter), member 1	-	mze04920(Adipocytokine signaling pathway);mze04931(Insulin resistance)	A0A0R3NN01.1 PF00083.22;Sugar_tr;
SP	TRINITY_DN42977_c0_g1	3147	TRINITY_DN42977_c0_g1_i1;TRINITY_DN42977_c0_g1_i10;TRINITY_DN42977_c0_g1_i11;TRINITY_DN42977_c0_g1_i12;TRINITY_DN42977_c0_g1_i13;TRINITY_DN42977_c0_g1_i14;TRINITY_DN42977_c0_g1_i15;TRINITY_DN42977_c0_g1_i2;TRINITY_DN42977_c0_g1_i3;TRINITY_DN42977_c0_g1_i4;TRINITY_DN42977_c0_g1_i5;TRINITY_DN42977_c0_g1_i6;TRINITY_DN42977_c0_g1_i7;TRINITY_DN42977_c0_g1_i8;TRINITY_DN42977_c0_g1_i9	PREDICTED: serine protease easter-like [Bactrocera dorsalis]	ea	Serine protease easter OS=Drosophila melanogaster GN=ea PE=1 SV=3	GO:0004252(serine-type endopeptidase activity);GO:0005576(extracellular region);GO:0006508(proteolysis);GO:0006952(defense response);GO:0007311(maternal specification of dorsal/ventral axis, oocyte, germ-line encoded);GO:0008063(Toll signaling pathway);GO:0008233(peptidase activity);GO:0008236(serine-type peptidase activity);GO:0009950(dorsal/ventral axis specification);GO:0031638(zymogen activat…	COG5640(protease)	K01331	complement component 1, s subcomponent	EC:3.4.21.42	mcf04610(Complement and coagulation cascades);mcf05322(Systemic lupus erythematosus);mcf05133(Pertussis);mcf05150(Staphylococcus aureus infection)	B4K8U6.2 PF00089.24;Trypsin;
RT	TRINITY_DN43612_c1_g5	2998	TRINITY_DN43612_c1_g5_i1	reverse transcriptase [Drosophila melanogaster]	-	-	-	COG2801(Retrotransposon protein)	K01127	glycosylphosphatidylinositol phospholipase D	EC:3.1.4.50	xtr00563(Glycosylphosphatidylinositol(GPI)-anchor biosynthesis)	D7EKC6.1 PF00665.24;rve;
LOC4081	TRINITY_DN43659_c0_g1	1328	TRINITY_DN43659_c0_g1_i1;TRINITY_DN43659_c0_g1_i2;TRINITY_DN43659_c0_g1_i3;TRINITY_DN43659_c0_g1_i4;TRINITY_DN43659_c0_g1_i5;TRINITY_DN43659_c0_g1_i6	PREDICTED: uncharacterized protein LOC108374081 [Rhagoletis zephyria]	-	-	-	-	-	-	-	-	-
mycC	TRINITY_DN44207_c0_g1	3358	TRINITY_DN44207_c0_g1_i1;TRINITY_DN44207_c0_g1_i2;TRINITY_DN44207_c0_g1_i3	PREDICTED: putative acyl-activating enzyme 19 [Bactrocera dorsalis]	mycC	Mycosubtilin synthase subunit C OS=Bacillus subtilis GN=mycC PE=3 SV=1	GO:0001692(histamine metabolic process);GO:0003833(beta-alanyl-dopamine synthase activity);GO:0005737(cytoplasm);GO:0006583(melanin biosynthetic process from tyrosine);GO:0007593(chitin-based cuticle sclerotization);GO:0007623(circadian rhythm);GO:0042417(dopamine metabolic process);GO:0042440(pigment metabolic process);GO:0043042(amino acid adenylylation by nonribosomal peptide synthase);GO:0045…	COG1020(non-ribosomal peptide synthetase)	K18660	malonyl-CoA/methylmalonyl-CoA synthetase	EC:6.2.1.-	crg00280(Valine, leucine and isoleucine degradation)	A0A0L0CGN6.1 PF00501.26;AMP-binding;
PHKA1	TRINITY_DN44257_c1_g1	4437	TRINITY_DN44257_c1_g1_i1;TRINITY_DN44257_c1_g1_i10;TRINITY_DN44257_c1_g1_i11;TRINITY_DN44257_c1_g1_i12;TRINITY_DN44257_c1_g1_i13;TRINITY_DN44257_c1_g1_i2;TRINITY_DN44257_c1_g1_i3;TRINITY_DN44257_c1_g1_i4;TRINITY_DN44257_c1_g1_i5;TRINITY_DN44257_c1_g1_i6;TRINITY_DN44257_c1_g1_i7;TRINITY_DN44257_c1_g1_i8;TRINITY_DN44257_c1_g1_i9	PREDICTED: probable phosphorylase b kinase regulatory subunit alpha isoform X5 [Bactrocera dorsalis]	CG7766	Probable phosphorylase b kinase regulatory subunit alpha OS=Drosophila melanogaster GN=CG7766 PE=1 SV=2	GO:0003824(catalytic activity);GO:0005516(calmodulin binding);GO:0005964(phosphorylase kinase complex);GO:0005977(glycogen metabolic process);GO:0008607(phosphorylase kinase regulator activity)	ENOG410XPJZ(phosphorylase kinase)	K07190	phosphorylase kinase alpha/beta subunit	-	tsp04020(Calcium signaling pathway)	A0A0P9A8U4.1 PF00723.19;Glyco_hydro_15;
SLC36A2	TRINITY_DN44302_c0_g1	1541	TRINITY_DN44302_c0_g1_i1;TRINITY_DN44302_c0_g1_i2;TRINITY_DN44302_c0_g1_i3;TRINITY_DN44302_c0_g1_i4	PREDICTED: proton-coupled amino acid transporter 4-like [Bactrocera dorsalis]	CG1139	Proton-coupled amino acid transporter-like protein CG1139 OS=Drosophila melanogaster GN=CG1139 PE=2 SV=1	GO:0003333(amino acid transmembrane transport);GO:0015171(amino acid transmembrane transporter activity)	COG0814(amino acid transport)	K14209	solute carrier family 36 (proton-coupled amino acid transporter)	-	mmu04974(Protein digestion and absorption)	A0A0L0BM39.1 PF01490.16;Aa_trans;
LOC6582	TRINITY_DN44324_c0_g1	3229	TRINITY_DN44324_c0_g1_i1;TRINITY_DN44324_c0_g1_i2;TRINITY_DN44324_c0_g1_i3;TRINITY_DN44324_c0_g1_i4;TRINITY_DN44324_c0_g1_i5;TRINITY_DN44324_c0_g1_i6	PREDICTED: uncharacterized protein LOC105226582 isoform X5 [Bactrocera dorsalis]	Tm1	Tropomyosin-1, isoforms 33/34 OS=Drosophila melanogaster GN=Tm1 PE=2 SV=2	GO:0003779(actin binding);GO:0005829(cytosol);GO:0005862(muscle thin filament tropomyosin);GO:0006936(muscle contraction);GO:0007315(pole plasm assembly);GO:0010591(regulation of lamellipodium assembly);GO:0016529(sarcoplasmic reticulum);GO:0030017(sarcomere);GO:0031941(filamentous actin);GO:0045451(pole plasm oskar mRNA localization);GO:0048477(oogenesis);GO:0048813(dendrite morphogenesis);GO:00…	ENOG410XR5K(Tropomyosin)	-	-	-	-	-
Cyp6a14	TRINITY_DN44492_c0_g1	2165	TRINITY_DN44492_c0_g1_i1;TRINITY_DN44492_c0_g1_i2	PREDICTED: probable cytochrome P450 6a14 [Bactrocera dorsalis]	Cyp6a14	Probable cytochrome P450 6a14 OS=Drosophila melanogaster GN=Cyp6a14 PE=3 SV=2	GO:0005506(iron ion binding);GO:0009055(electron carrier activity);GO:0016705(oxidoreductase activity, acting on paired donors, with incorporation or reduction of molecular oxygen);GO:0020037(heme binding);GO:0043231(intracellular membrane-bounded organelle);GO:0055114(oxidation-reduction process)	COG2124(Cytochrome p450)	K07424	cytochrome P450, family 3, subfamily A	EC:1.14.14.1	bta00140(Steroid hormone biosynthesis);bta00591(Linoleic acid metabolism);bta00830(Retinol metabolism);bta04976(Bile secretion);bta05204(Chemical carcinogenesis)	A0A0L0CN56.1 PF00067.20;p450;
EPR1	TRINITY_DN44563_c0_g1	1727	TRINITY_DN44563_c0_g1_i1;TRINITY_DN44563_c0_g1_i2;TRINITY_DN44563_c0_g1_i3;TRINITY_DN44563_c0_g1_i4	PREDICTED: proline-rich extensin-like protein EPR1 [Bactrocera dorsalis]	-	-	GO:0005214(structural constituent of chitin-based cuticle);GO:0005578(proteinaceous extracellular matrix);GO:0040003(chitin-based cuticle development)	ENOG4111PWE(Cuticular protein)	-	-	-	-	U4URP3.1 PF03103.15;DUF243;
LOC5359	TRINITY_DN45812_c3_g1	1252	TRINITY_DN45812_c3_g1_i1;TRINITY_DN45812_c3_g1_i2;TRINITY_DN45812_c3_g1_i3	PREDICTED: uncharacterized protein LOC108975359 [Bactrocera latifrons]	GST1	Glutathione S-transferase 1 OS=Manduca sexta GN=GST1 PE=2 SV=1	GO:0004364(glutathione transferase activity);GO:0005737(cytoplasm);GO:0006749(glutathione metabolic process);GO:0009636(response to toxic substance)	COG0625(glutathione Stransferase)	K00799	glutathione S-transferase	EC:2.5.1.18	der00480(Glutathione metabolism);der00980(Metabolism of xenobiotics by cytochrome P450);der00982(Drug metabolism - cytochrome P450)	B3MBA1.1 PF00043.23;GST_C;
Celf1	TRINITY_DN46601_c0_g1	2075	TRINITY_DN46601_c0_g1_i1;TRINITY_DN46601_c0_g1_i10;TRINITY_DN46601_c0_g1_i2;TRINITY_DN46601_c0_g1_i3;TRINITY_DN46601_c0_g1_i4;TRINITY_DN46601_c0_g1_i5;TRINITY_DN46601_c0_g1_i6;TRINITY_DN46601_c0_g1_i7;TRINITY_DN46601_c0_g1_i8;TRINITY_DN46601_c0_g1_i9	PREDICTED: CUGBP Elav-like family member 1-B isoform X1 [Bactrocera dorsalis]	celf2	CUGBP Elav-like family member 2 OS=Xenopus tropicalis GN=celf2 PE=2 SV=1	GO:0000166(nucleotide binding);GO:0003723(RNA binding);GO:0003729(mRNA binding);GO:0005575(cellular_component);GO:0017148(negative regulation of translation)	ENOG410XNTW(CUGBP, Elav-like family member)	K02177	bruno	-	dgr04320(Dorso-ventral axis formation)	A0A0Q9XF78.1 PF00076.20;RRM_1;
MUC5AC	TRINITY_DN47609_c0_g1	3106	TRINITY_DN47609_c0_g1_i1;TRINITY_DN47609_c0_g1_i2;TRINITY_DN47609_c0_g1_i3;TRINITY_DN47609_c0_g1_i4	PREDICTED: mucin-5AC [Bactrocera dorsalis]	-	-	GO:0005576(extracellular region);GO:0006030(chitin metabolic process);GO:0008061(chitin binding)	ENOG4111VY1(NA)	-	-	-	-	B4QX42.1 PF01607.22;CBM_14;
LOC0717	TRINITY_DN48121_c1_g1	4574	TRINITY_DN48121_c1_g1_i1;TRINITY_DN48121_c1_g1_i2;TRINITY_DN48121_c1_g1_i3	PREDICTED: uncharacterized protein LOC105230717 [Bactrocera dorsalis]	STAC2	SH3 and cysteine-rich domain-containing protein 2 OS=Homo sapiens GN=STAC2 PE=1 SV=1	GO:0005575(cellular_component);GO:0019992(diacylglycerol binding);GO:0035556(intracellular signal transduction);GO:0045793(positive regulation of cell size);GO:0046331(lateral inhibition)	ENOG410XSQI(NA)	K18050	novel protein kinase C epsilon type	EC:2.7.11.13	ptg04071(Sphingolipid signaling pathway);ptg04022(cGMP - PKG signaling pathway);ptg04530(Tight junction);ptg04666(Fc gamma R-mediated phagocytosis);ptg04925(Aldosterone synthesis and secretion);ptg04270(Vascular smooth muscle contraction);ptg04750(Inflammatory mediator regulation of TRP channels);ptg05206(MicroRNAs in cancer);ptg04930(Type II diabetes mellitus);ptg04931(Insulin resistance);ptg049…	B4NMU7.2 PF00130.20;C1_1;
LOC6469	TRINITY_DN48277_c1_g2	5521	TRINITY_DN48277_c1_g2_i1;TRINITY_DN48277_c1_g2_i2;TRINITY_DN48277_c1_g2_i3	PREDICTED: uncharacterized protein LOC105226469 [Bactrocera dorsalis]	-	-	GO:0003674(molecular_function);GO:0005575(cellular_component);GO:0008150(biological_process)	ENOG410Y05M(NA)	-	-	-	-	-
miR-305
	Gene_ID	Length	Trans_ID	Annotation	Name	swissprot_description	GO_Term	NOG	KOEntry	KODescription	EC	KEGG_Pathway	Pfam_description
8828	TRINITY_DN28828_c0_g4	2326	TRINITY_DN28828_c0_g4_i1	-	-	-	-	-	-	-	-	-	-
MITF	TRINITY_DN36934_c1_g2	4661	TRINITY_DN36934_c1_g2_i1;TRINITY_DN36934_c1_g2_i2;TRINITY_DN36934_c1_g2_i3;TRINITY_DN36934_c1_g2_i4	PREDICTED: uncharacterized protein DDB_G0281497 isoform X5 [Bactrocera dorsalis]	MITF	Microphthalmia-associated transcription factor OS=Homo sapiens GN=MITF PE=1 SV=2	GO:0001745(compound eye morphogenesis);GO:0006355(regulation of transcription, DNA-templated);GO:0046983(protein dimerization activity)	ENOG4110SME(Transcription factor)	K09455	microphthalmia-associated transcription factor	-	pss04916(Melanogenesis)	U4TZ50.1 PF00010.24;HLH;
DDX54	TRINITY_DN38479_c3_g10	2652	TRINITY_DN38479_c3_g10_i1	PREDICTED: ATP-dependent RNA helicase ddx54-like [Papilio xuthus]	Hel25E	ATP-dependent RNA helicase WM6 OS=Drosophila melanogaster GN=Hel25E PE=1 SV=1	GO:0000398(mRNA splicing, via spliceosome);GO:0004004(ATP-dependent RNA helicase activity);GO:0005681(spliceosomal complex);GO:0006406(mRNA export from nucleus);GO:0006974(cellular response to DNA damage stimulus);GO:0010468(regulation of gene expression);GO:0010501(RNA secondary structure unwinding)	COG0513(purine NTP-dependent helicase activity)	K12812	ATP-dependent RNA helicase UAP56/SUB2	EC:3.6.4.13	aag03040(Spliceosome);aag03013(RNA transport);aag03015(mRNA surveillance pathway)	A0A0N4Z0H5.1 PF00270.27;DEAD;
LOC1105	TRINITY_DN38497_c0_g1	2416	TRINITY_DN38497_c0_g1_i1	PREDICTED: uncharacterized protein LOC105221105 [Bactrocera cucurbitae]	-	-	GO:0008270(zinc ion binding)	ENOG4110N6B(PHD)	-	-	-	-	-
INS	TRINITY_DN38872_c1_g1	816	TRINITY_DN38872_c1_g1_i1	PREDICTED: insulin-like isoform X1 [Bactrocera oleae]	-	-	-	-	-	-	-	-	-
TSR1	TRINITY_DN39206_c2_g10	2713	TRINITY_DN39206_c2_g10_i1	PREDICTED: pre-rRNA-processing protein TSR1 homolog [Papilio xuthus]	bms1	Ribosome biogenesis protein bms1 OS=Schizosaccharomyces pombe (strain 972 / ATCC 24843) GN=bms1 PE=1 SV=2	GO:0000462(maturation of SSU-rRNA from tricistronic rRNA transcript (SSU-rRNA, 5.8S rRNA, LSU-rRNA));GO:0000479(endonucleolytic cleavage of tricistronic rRNA transcript (SSU-rRNA, 5.8S rRNA, LSU-rRNA));GO:0003924(GTPase activity);GO:0005525(GTP binding);GO:0030686(90S preribosome);GO:0034511(U3 snoRNA binding)	COG5192(Ribosome biogenesis protein bms1)	K14569	ribosome biogenesis protein BMS1	-	api03008(Ribosome biogenesis in eukaryotes)	L2GKF5.1 PF04950.10;RIBIOP_C;
GIP	TRINITY_DN40047_c2_g1	2207	TRINITY_DN40047_c2_g1_i1;TRINITY_DN40047_c2_g1_i2;TRINITY_DN40047_c2_g1_i3;TRINITY_DN40047_c2_g1_i4	SD26211p [Drosophila melanogaster]	GIP	Copia protein OS=Drosophila melanogaster GN=GIP PE=1 SV=3	GO:0005739(mitochondrion)	ENOG410XS4D(Retrotransposon protein)	K04148	dopamine D1-like receptor	-	api04080(Neuroactive ligand-receptor interaction)	I1FA02.1 PF07727.12;RVT_2;
Gba	TRINITY_DN40075_c2_g2	1376	TRINITY_DN40075_c2_g2_i1	PREDICTED: glucosylceramidase-like [Bactrocera dorsalis]	GBA	Glucosylceramidase OS=Sus scrofa GN=GBA PE=3 SV=1	GO:0004348(glucosylceramidase activity);GO:0005975(carbohydrate metabolic process);GO:0006665(sphingolipid metabolic process);GO:0034620(cellular response to unfolded protein)	COG5520(glucosylceramidase activity)	K01201	glucosylceramidase	EC:3.2.1.45	mde00600(Sphingolipid metabolism);mde00511(Other glycan degradation);mde04142(Lysosome)	A0A0L0CBG5.1 PF02055.14;Glyco_hydro_30;
LOC0724	TRINITY_DN40805_c0_g2	2484	TRINITY_DN40805_c0_g2_i1;TRINITY_DN40805_c0_g2_i2;TRINITY_DN40805_c0_g2_i3;TRINITY_DN40805_c0_g2_i4;TRINITY_DN40805_c0_g2_i5;TRINITY_DN40805_c0_g2_i6;TRINITY_DN40805_c0_g2_i7	PREDICTED: uncharacterized protein LOC105230724 [Bactrocera dorsalis]	FDPS	Farnesyl pyrophosphate synthase OS=Gallus gallus GN=FDPS PE=1 SV=2	GO:0004161(dimethylallyltranstransferase activity);GO:0004337(geranyltranstransferase activity);GO:0008299(isoprenoid biosynthetic process);GO:0008354(germ cell migration);GO:0035220(wing disc development);GO:0045337(farnesyl diphosphate biosynthetic process)	COG0142(synthase)	K00787	farnesyl diphosphate synthase	EC:2.5.1.1 2.5.1.10	dan00900(Terpenoid backbone biosynthesis)	A0A0L0C1A4.1 PF00348.15;polyprenyl_synt;
MOODY	TRINITY_DN40927_c0_g1	3358	TRINITY_DN40927_c0_g1_i1;TRINITY_DN40927_c0_g1_i10;TRINITY_DN40927_c0_g1_i11;TRINITY_DN40927_c0_g1_i12;TRINITY_DN40927_c0_g1_i13;TRINITY_DN40927_c0_g1_i14;TRINITY_DN40927_c0_g1_i2;TRINITY_DN40927_c0_g1_i3;TRINITY_DN40927_c0_g1_i4;TRINITY_DN40927_c0_g1_i5;TRINITY_DN40927_c0_g1_i6;TRINITY_DN40927_c0_g1_i7;TRINITY_DN40927_c0_g1_i8;TRINITY_DN40927_c0_g1_i9	PREDICTED: G-protein coupled receptor moody [Bactrocera dorsalis]	moody	G-protein coupled receptor moody OS=Drosophila melanogaster GN=moody PE=2 SV=2	GO:0004930(G-protein coupled receptor activity);GO:0005886(plasma membrane);GO:0005919(pleated septate junction);GO:0007186(G-protein coupled receptor signaling pathway);GO:0007419(ventral cord development);GO:0008502(melatonin receptor activity);GO:0016021(integral component of membrane);GO:0019991(septate junction assembly);GO:0030866(cortical actin cytoskeleton organization);GO:0035095(behavio…	ENOG410XRW9(Receptor)	K04286	melatonin receptor type 1B	-	cmy04080(Neuroactive ligand-receptor interaction)	A0A0L0CB57.1 PF00001.19;7tm_1;
RIOK2	TRINITY_DN41347_c3_g6	1649	TRINITY_DN41347_c3_g6_i1	PREDICTED: serine/threonine-protein kinase rio2-like [Papilio xuthus]	Riok2	Serine/threonine-protein kinase RIO2 OS=Mus musculus GN=Riok2 PE=1 SV=1	GO:0004672(protein kinase activity);GO:0004674(protein serine/threonine kinase activity);GO:0005524(ATP binding);GO:0005575(cellular_component);GO:0006468(protein phosphorylation);GO:0016301(kinase activity);GO:0016310(phosphorylation);GO:0016740(transferase activity)	COG0478(Serine Threonine protein kinase)	K07179	RIO kinase 2	EC:2.7.11.1	lcm03008(Ribosome biogenesis in eukaryotes)	L2GMM3.1 PF01163.20;RIO1;
Foxp1	TRINITY_DN41419_c2_g2	3424	TRINITY_DN41419_c2_g2_i1;TRINITY_DN41419_c2_g2_i2;TRINITY_DN41419_c2_g2_i3;TRINITY_DN41419_c2_g2_i4;TRINITY_DN41419_c2_g2_i5;TRINITY_DN41419_c2_g2_i6;TRINITY_DN41419_c2_g2_i7;TRINITY_DN41419_c2_g2_i8;TRINITY_DN41419_c2_g2_i9	PREDICTED: probable WRKY transcription factor protein 1 [Bactrocera dorsalis]	Foxp1	Forkhead box protein P1 OS=Mus musculus GN=Foxp1 PE=1 SV=1	GO:0003700(transcription factor activity, sequence-specific DNA binding);GO:0005634(nucleus);GO:0006355(regulation of transcription, DNA-templated);GO:0019233(sensory perception of pain);GO:0035106(operant conditioning);GO:0040011(locomotion);GO:0043565(sequence-specific DNA binding);GO:0045433(male courtship behavior, veined wing generated song production)	COG5025(forkhead box)	-	-	-	hsa05206(MicroRNAs in cancer)	-
DDB_G028	TRINITY_DN41901_c0_g2	3500	TRINITY_DN41901_c0_g2_i1	PREDICTED: putative uncharacterized protein DDB_G0282133 [Bactrocera dorsalis]	-	-	GO:0003700(transcription factor activity, sequence-specific DNA binding);GO:0005634(nucleus);GO:0006355(regulation of transcription, DNA-templated)	ENOG410XNZ6(Transcription factor)	-	-	-	-	B4J6U9.1 PF04516.13;CP2;
kctd15l	TRINITY_DN41950_c0_g1	2469	TRINITY_DN41950_c0_g1_i1;TRINITY_DN41950_c0_g1_i2;TRINITY_DN41950_c0_g1_i3	PREDICTED: BTB/POZ domain-containing protein kctd15-like isoform X1 [Bactrocera dorsalis]	Kctd15	BTB/POZ domain-containing protein KCTD15 OS=Mus musculus GN=Kctd15 PE=1 SV=1	GO:0002121(inter-male aggressive behavior);GO:0008049(male courtship behavior);GO:0008343(adult feeding behavior);GO:0008344(adult locomotory behavior);GO:0051260(protein homooligomerization)	ENOG410Z155(potassium channel tetramerisation domain containing)	K03849	alpha-1,3-glucosyltransferase	EC:2.4.1.265	cmk00510(N-Glycan biosynthesis)	B4GH98.1 PF02214.20;BTB_2;
MUC5AC	TRINITY_DN42169_c1_g1	3840	TRINITY_DN42169_c1_g1_i1	PREDICTED: mucin-22-like [Bactrocera dorsalis]	-	-	-	-	-	-	-	-	-
42195	TRINITY_DN42195_c1_g1	1502	TRINITY_DN42195_c1_g1_i1;TRINITY_DN42195_c1_g1_i2;TRINITY_DN42195_c1_g1_i3	-	-	-	-	-	-	-	-	-	-
AKAP17A	TRINITY_DN42434_c1_g2	3268	TRINITY_DN42434_c1_g2_i1;TRINITY_DN42434_c1_g2_i2;TRINITY_DN42434_c1_g2_i3	PREDICTED: A-kinase anchor protein 17A isoform X1 [Bactrocera dorsalis]	AKAP17A	A-kinase anchor protein 17A OS=Homo sapiens GN=AKAP17A PE=1 SV=2	GO:0000166(nucleotide binding);GO:0003674(molecular_function);GO:0005575(cellular_component);GO:0007411(axon guidance);GO:0046331(lateral inhibition)	ENOG410XQIN(A kinase (PRKA) anchor protein)	-	-	-	-	-
COPA	TRINITY_DN42529_c3_g8	2683	TRINITY_DN42529_c3_g8_i1	PREDICTED: LOW QUALITY PROTEIN: coatomer subunit alpha [Papilio polytes]	SPBPJ4664.04	Putative coatomer subunit alpha OS=Schizosaccharomyces pombe (strain 972 / ATCC 24843) GN=SPBPJ4664.04 PE=1 SV=1	GO:0005198(structural molecule activity);GO:0005737(cytoplasm);GO:0005794(Golgi apparatus);GO:0006886(intracellular protein transport);GO:0006888(ER to Golgi vesicle-mediated transport);GO:0006890(retrograde vesicle-mediated transport, Golgi to ER);GO:0030126(COPI vesicle coat);GO:0030137(COPI-coated vesicle)	ENOG410XPZS(Coatomer protein complex subunit alpha)	-	-	-	-	L2GQF1.1 PF04053.12;Coatomer_WDAD;
hp43719	TRINITY_DN43719_c0_g1	1658	TRINITY_DN43719_c0_g1_i1;TRINITY_DN43719_c0_g1_i10;TRINITY_DN43719_c0_g1_i2;TRINITY_DN43719_c0_g1_i3;TRINITY_DN43719_c0_g1_i4;TRINITY_DN43719_c0_g1_i5;TRINITY_DN43719_c0_g1_i6;TRINITY_DN43719_c0_g1_i7;TRINITY_DN43719_c0_g1_i8;TRINITY_DN43719_c0_g1_i9	hypothetical protein [Bactrocera tryoni]	RTase	Probable RNA-directed DNA polymerase from transposon BS OS=Drosophila melanogaster GN=RTase PE=2 SV=1	-	-	K15719	protein O-GlcNAcase / histone acetyltransferase	EC:3.2.1.169 2.3.1.48	pxy04931(Insulin resistance)	E2C5Q1.1 PF14529.4;Exo_endo_phos_2;
Fib-H	TRINITY_DN43857_c0_g1	2499	TRINITY_DN43857_c0_g1_i1;TRINITY_DN43857_c0_g1_i10;TRINITY_DN43857_c0_g1_i11;TRINITY_DN43857_c0_g1_i12;TRINITY_DN43857_c0_g1_i13;TRINITY_DN43857_c0_g1_i14;TRINITY_DN43857_c0_g1_i15;TRINITY_DN43857_c0_g1_i2;TRINITY_DN43857_c0_g1_i3;TRINITY_DN43857_c0_g1_i4;TRINITY_DN43857_c0_g1_i5;TRINITY_DN43857_c0_g1_i6;TRINITY_DN43857_c0_g1_i7;TRINITY_DN43857_c0_g1_i8;TRINITY_DN43857_c0_g1_i9	PREDICTED: fibroin heavy chain isoform X1 [Bactrocera dorsalis]	-	-	GO:0002009(morphogenesis of an epithelium);GO:0005578(proteinaceous extracellular matrix);GO:0005605(basal lamina);GO:0007507(heart development);GO:0007508(larval heart development);GO:0016477(cell migration);GO:0035088(establishment or maintenance of apical/basal cell polarity);GO:0061343(cell adhesion involved in heart morphogenesis)	ENOG4111IEE(NA)	-	-	-	-	-
hp43901	TRINITY_DN43901_c2_g2	5380	TRINITY_DN43901_c2_g2_i1;TRINITY_DN43901_c2_g2_i2;TRINITY_DN43901_c2_g2_i3;TRINITY_DN43901_c2_g2_i4	hypothetical protein [Bactrocera tryoni]	pol	RNA-directed DNA polymerase from mobile element jockey OS=Drosophila melanogaster GN=pol PE=1 SV=1	GO:0003676(nucleic acid binding);GO:0003723(RNA binding);GO:0003964(RNA-directed DNA polymerase activity);GO:0004523(RNA-DNA hybrid ribonuclease activity);GO:0005575(cellular_component);GO:0006278(RNA-dependent DNA biosynthetic process)	ENOG4111I63(Reverse transcriptase (RNA-dependent DNA polymerase))	-	-	-	-	J9JJR5.1 PF00078.25;RVT_1;
LOC1425	TRINITY_DN43909_c0_g4	1597	TRINITY_DN43909_c0_g4_i1;TRINITY_DN43909_c0_g4_i2;TRINITY_DN43909_c0_g4_i3;TRINITY_DN43909_c0_g4_i4;TRINITY_DN43909_c0_g4_i5;TRINITY_DN43909_c0_g4_i6;TRINITY_DN43909_c0_g4_i7	PREDICTED: uncharacterized protein LOC106661425 isoform X1 [Cimex lectularius]	-	-	-	COG0507(exodeoxyribonuclease v alpha)	-	-	-	-	H9JWT3.1 PF14214.4;Helitron_like_N;
LOC3760	TRINITY_DN44015_c1_g1	3395	TRINITY_DN44015_c1_g1_i1;TRINITY_DN44015_c1_g1_i2;TRINITY_DN44015_c1_g1_i3;TRINITY_DN44015_c1_g1_i4;TRINITY_DN44015_c1_g1_i5	PREDICTED: uncharacterized protein LOC107883760 [Acyrthosiphon pisum]	-	-	GO:0000428(DNA-directed RNA polymerase complex);GO:0003899(DNA-directed RNA polymerase activity)	ENOG410ZR96(NA)	-	-	-	-	X1XU04.1 PF05585.10;DUF1758;
EX	TRINITY_DN44080_c2_g2	6562	TRINITY_DN44080_c2_g2_i1	PREDICTED: protein expanded isoform X1 [Bactrocera dorsalis]	ex	Protein expanded OS=Drosophila melanogaster GN=ex PE=1 SV=3	GO:0001745(compound eye morphogenesis);GO:0001751(compound eye photoreceptor cell differentiation);GO:0005515(protein binding);GO:0005856(cytoskeleton);GO:0005915(zonula adherens);GO:0007050(cell cycle arrest);GO:0007096(regulation of exit from mitosis);GO:0007165(signal transduction);GO:0007298(border follicle cell migration);GO:0007444(imaginal disc development);GO:0008101(decapentaplegic signa…	ENOG410XSKD(FERM domain containing)	K16683	protein expanded	-	mde04391(Hippo signaling pathway -fly)	A0A0L0CFV9.1 PF00373.16;FERM_M;
POL	TRINITY_DN44337_c0_g4	1891	TRINITY_DN44337_c0_g4_i1;TRINITY_DN44337_c0_g4_i2;TRINITY_DN44337_c0_g4_i3;TRINITY_DN44337_c0_g4_i4	hypothetical protein M514_27162 [Trichuris suis]	pol	Retrovirus-related Pol polyprotein from transposon 297 OS=Drosophila melanogaster GN=pol PE=3 SV=1	GO:0003677(DNA binding);GO:0003887(DNA-directed DNA polymerase activity);GO:0003964(RNA-directed DNA polymerase activity);GO:0004190(aspartic-type endopeptidase activity);GO:0004519(endonuclease activity);GO:0005634(nucleus);GO:0006310(DNA recombination);GO:0006508(proteolysis);GO:0015074(DNA integration);GO:0046872(metal ion binding)	COG2801(Retrotransposon protein)	K14401	cleavage and polyadenylation specificity factor subunit 1	-	pxy03015(mRNA surveillance pathway)	K7JCI0.1 PF00078.25;RVT_1;
LRRC70	TRINITY_DN44609_c0_g1	1963	TRINITY_DN44609_c0_g1_i1	PREDICTED: leucine-rich repeat-containing protein 70 [Bactrocera dorsalis]	-	-	GO:0048812(neuron projection morphogenesis)	COG4886(leucine Rich Repeat)	-	-	-	-	E2ANM6.1 PF13855.4;LRR_8;
DL	TRINITY_DN44664_c1_g1	6269	TRINITY_DN44664_c1_g1_i1;TRINITY_DN44664_c1_g1_i2;TRINITY_DN44664_c1_g1_i3;TRINITY_DN44664_c1_g1_i4;TRINITY_DN44664_c1_g1_i5;TRINITY_DN44664_c1_g1_i6;TRINITY_DN44664_c1_g1_i7	PREDICTED: embryonic polarity protein dorsal isoform X1 [Bactrocera dorsalis]	dl	Embryonic polarity protein dorsal OS=Drosophila melanogaster GN=dl PE=1 SV=2	GO:0000122(negative regulation of transcription from RNA polymerase II promoter);GO:0000381(regulation of alternative mRNA splicing, via spliceosome);GO:0000977(RNA polymerase II regulatory region sequence-specific DNA binding);GO:0001077(transcriptional activator activity, RNA polymerase II core promoter proximal region sequence-specific binding);GO:0001715(ectodermal cell fate specification);GO…	ENOG4110MZ9(Rel homology domain (RHD))	K09253	transcription factor RelB	-	cmk04010(MAPK signaling pathway)	D2A1Y9.1 PF00554.20;RHD_DNA_bind;
GLIS2	TRINITY_DN45039_c1_g1	2320	TRINITY_DN45039_c1_g1_i1;TRINITY_DN45039_c1_g1_i2;TRINITY_DN45039_c1_g1_i3;TRINITY_DN45039_c1_g1_i4;TRINITY_DN45039_c1_g1_i5	PREDICTED: zinc finger protein GLIS2 homolog [Bactrocera dorsalis]	sug	Zinc finger protein GLIS2 homolog OS=Drosophila melanogaster GN=sug PE=2 SV=1	GO:0000122(negative regulation of transcription from RNA polymerase II promoter);GO:0003676(nucleic acid binding);GO:0016607(nuclear speck);GO:0031670(cellular response to nutrient);GO:0042594(response to starvation);GO:0045892(negative regulation of transcription, DNA-templated);GO:0045893(positive regulation of transcription, DNA-templated);GO:0046872(metal ion binding);GO:0048009(insulin-like …	COG5048(Zinc finger protein)	-	-	-	-	-
Cyp4aa1	TRINITY_DN45134_c2_g1	2096	TRINITY_DN45134_c2_g1_i1;TRINITY_DN45134_c2_g1_i2	PREDICTED: probable cytochrome P450 4aa1 [Bactrocera dorsalis]	Cyp4aa1	Probable cytochrome P450 4aa1 OS=Drosophila melanogaster GN=Cyp4aa1 PE=2 SV=2	GO:0004497(monooxygenase activity);GO:0005506(iron ion binding);GO:0009055(electron carrier activity);GO:0016020(membrane);GO:0016705(oxidoreductase activity, acting on paired donors, with incorporation or reduction of molecular oxygen);GO:0020037(heme binding);GO:0042445(hormone metabolic process);GO:0043231(intracellular membrane-bounded organelle);GO:0046701(insecticide catabolic process);GO:0…	COG2124(Cytochrome p450)	K07428	cytochrome P450, family 4, subfamily X	EC:1.14.14.1	ptg04726(Serotonergic synapse)	A0A0L0CAR5.1 PF00067.20;p450;
LOC3496	TRINITY_DN45140_c1_g3	7008	TRINITY_DN45140_c1_g3_i1;TRINITY_DN45140_c1_g3_i2;TRINITY_DN45140_c1_g3_i3;TRINITY_DN45140_c1_g3_i4;TRINITY_DN45140_c1_g3_i5;TRINITY_DN45140_c1_g3_i6	PREDICTED: uncharacterized protein LOC105223496 isoform X1 [Bactrocera dorsalis]	CEP350	Centrosome-associated protein 350 OS=Homo sapiens GN=CEP350 PE=1 SV=1	GO:0005515(protein binding);GO:0005654(nucleoplasm);GO:0005737(cytoplasm);GO:0005813(centrosome);GO:0005819(spindle);GO:0008017(microtubule binding);GO:0016020(membrane);GO:0034453(microtubule anchoring)	ENOG4111AAF(NA)	-	-	-	-	-
FTSJ1	TRINITY_DN45219_c0_g6	1954	TRINITY_DN45219_c0_g6_i1	PREDICTED: putative tRNA (cytidine(32)/guanosine(34)-2'-O)-methyltransferase [Papilio xuthus]	fsjA	Putative tRNA (cytidine(32)/guanosine(34)-2'-O)-methyltransferase OS=Dictyostelium discoideum GN=fsjA PE=3 SV=1	GO:0002181(cytoplasmic translation);GO:0005737(cytoplasm);GO:0008175(tRNA methyltransferase activity);GO:0030488(tRNA methylation)	COG0293(Specifically methylates the uridine in position 2552 of 23S rRNA at the 2'-O position of the ribose in the fully assembled 50S ribosomal subunit (By similarity))	-	-	-	-	L2GN11.1 PF01728.17;FtsJ;
P450 9f2	TRINITY_DN45291_c1_g1	2007	TRINITY_DN45291_c1_g1_i1;TRINITY_DN45291_c1_g1_i2;TRINITY_DN45291_c1_g1_i3;TRINITY_DN45291_c1_g1_i4	PREDICTED: probable cytochrome P450 9f2 [Bactrocera dorsalis]	Cyp9f2	Probable cytochrome P450 9f2 OS=Drosophila melanogaster GN=Cyp9f2 PE=2 SV=1	GO:0005506(iron ion binding);GO:0009055(electron carrier activity);GO:0016020(membrane);GO:0016705(oxidoreductase activity, acting on paired donors, with incorporation or reduction of molecular oxygen);GO:0020037(heme binding);GO:0035220(wing disc development);GO:0043231(intracellular membrane-bounded organelle);GO:0055114(oxidation-reduction process)	COG2124(Cytochrome p450)	K07424	cytochrome P450, family 3, subfamily A	EC:1.14.14.1	mmu00140(Steroid hormone biosynthesis);mmu00591(Linoleic acid metabolism);mmu00830(Retinol metabolism);mmu05204(Chemical carcinogenesis)	A0A0L0BY58.1 PF00067.20;p450;
Celf1	TRINITY_DN46601_c0_g1	2075	TRINITY_DN46601_c0_g1_i1;TRINITY_DN46601_c0_g1_i10;TRINITY_DN46601_c0_g1_i2;TRINITY_DN46601_c0_g1_i3;TRINITY_DN46601_c0_g1_i4;TRINITY_DN46601_c0_g1_i5;TRINITY_DN46601_c0_g1_i6;TRINITY_DN46601_c0_g1_i7;TRINITY_DN46601_c0_g1_i8;TRINITY_DN46601_c0_g1_i9	PREDICTED: CUGBP Elav-like family member 1-B isoform X1 [Bactrocera dorsalis]	celf2	CUGBP Elav-like family member 2 OS=Xenopus tropicalis GN=celf2 PE=2 SV=1	GO:0000166(nucleotide binding);GO:0003723(RNA binding);GO:0003729(mRNA binding);GO:0005575(cellular_component);GO:0017148(negative regulation of translation)	ENOG410XNTW(CUGBP, Elav-like family member)	K02177	bruno	-	dgr04320(Dorso-ventral axis formation)	A0A0Q9XF78.1 PF00076.20;RRM_1;
14-3-3	TRINITY_DN46611_c1_g1	1698	TRINITY_DN46611_c1_g1_i1;TRINITY_DN46611_c1_g1_i2;TRINITY_DN46611_c1_g1_i3;TRINITY_DN46611_c1_g1_i4;TRINITY_DN46611_c1_g1_i5;TRINITY_DN46611_c1_g1_i6	PREDICTED: 14-3-3 protein zeta isoform X2 [Bactrocera cucurbitae]	14-3-3zeta	14-3-3 protein zeta OS=Aedes aegypti GN=14-3-3zeta PE=2 SV=1	GO:0001751(compound eye photoreceptor cell differentiation);GO:0005515(protein binding);GO:0005634(nucleus);GO:0005737(cytoplasm);GO:0005875(microtubule associated complex);GO:0005886(plasma membrane);GO:0006457(protein folding);GO:0006588(activation of tryptophan 5-monooxygenase activity);GO:0007059(chromosome segregation);GO:0007265(Ras protein signal transduction);GO:0007294(germarium-derived …	COG5040(Tyrosine 3-monooxygenase tryptophan 5-monooxygenase activation protein)	K16197	14-3-3 protein beta/theta/zeta	-	aga04391(Hippo signaling pathway -fly)	B4GHX2.1 PF00244.18;14-3-3;
REPTOR	TRINITY_DN46806_c2_g2	1188	TRINITY_DN46806_c2_g2_i1;TRINITY_DN46806_c2_g2_i2;TRINITY_DN46806_c2_g2_i3;TRINITY_DN46806_c2_g2_i4;TRINITY_DN46806_c2_g2_i5	PREDICTED: protein CREBRF homolog [Rhagoletis zephyria]	-	-	-	-	-	-	-	-	-
ImpL2	TRINITY_DN46835_c2_g1	2065	TRINITY_DN46835_c2_g1_i1;TRINITY_DN46835_c2_g1_i2;TRINITY_DN46835_c2_g1_i3;TRINITY_DN46835_c2_g1_i4;TRINITY_DN46835_c2_g1_i5;TRINITY_DN46835_c2_g1_i6	PREDICTED: neural/ectodermal development factor IMP-L2 isoform X1 [Bactrocera dorsalis]	ImpL2	Neural/ectodermal development factor IMP-L2 OS=Drosophila melanogaster GN=ImpL2 PE=1 SV=4	GO:0005520(insulin-like growth factor binding);GO:0005576(extracellular region);GO:0005615(extracellular space);GO:0007155(cell adhesion);GO:0008340(determination of adult lifespan);GO:0010888(negative regulation of lipid storage);GO:0046627(negative regulation of insulin receptor signaling pathway);GO:0046628(positive regulation of insulin receptor signaling pathway)	ENOG4111UTR(IGc2)	-	-	-	-	A0A0L0CHH7.1 PF07679.14;I-set;
Poly	TRINITY_DN46958_c1_g2	4111	TRINITY_DN46958_c1_g2_i1;TRINITY_DN46958_c1_g2_i2	polyprotein [Drosophila melanogaster]	-	Retrovirus-related Pol polyprotein from transposon TNT 1-94 OS=Nicotiana tabacum PE=2 SV=1	GO:0005739(mitochondrion)	ENOG410XS4D(Retrotransposon protein)	K00106	xanthine dehydrogenase/oxidase	EC:1.17.1.4 1.17.3.2	dgr00230(Purine metabolism);dgr00232(Caffeine metabolism);dgr00983(Drug metabolism - other enzymes);dgr04146(Peroxisome)	H3H1B2.1 PF07727.12;RVT_2;
MHC	TRINITY_DN47027_c1_g2	7699	TRINITY_DN47027_c1_g2_i1;TRINITY_DN47027_c1_g2_i10;TRINITY_DN47027_c1_g2_i11;TRINITY_DN47027_c1_g2_i12;TRINITY_DN47027_c1_g2_i2;TRINITY_DN47027_c1_g2_i3;TRINITY_DN47027_c1_g2_i4;TRINITY_DN47027_c1_g2_i5;TRINITY_DN47027_c1_g2_i6;TRINITY_DN47027_c1_g2_i7;TRINITY_DN47027_c1_g2_i8;TRINITY_DN47027_c1_g2_i9	PREDICTED: myosin heavy chain, muscle isoform X23 [Bactrocera dorsalis]	Mhc	Myosin heavy chain, muscle OS=Drosophila melanogaster GN=Mhc PE=1 SV=4	GO:0000146(microfilament motor activity);GO:0005524(ATP binding);GO:0005703(polytene chromosome puff);GO:0005859(muscle myosin complex);GO:0006936(muscle contraction);GO:0007298(border follicle cell migration);GO:0007427(epithelial cell migration, open tracheal system);GO:0007517(muscle organ development);GO:0007527(adult somatic muscle development);GO:0008307(structural constituent of muscle);GO…	COG5022(myosin heavy chain)	K10352	myosin heavy chain	-	cfa04530(Tight junction)	E1JHJ4.1 PF00063.19;Myosin_head;
TBC1D9	TRINITY_DN47920_c0_g1	4587	TRINITY_DN47920_c0_g1_i1	PREDICTED: TBC1 domain family member 9 [Bactrocera dorsalis]	TBC1D9	TBC1 domain family member 9 OS=Homo sapiens GN=TBC1D9 PE=2 SV=2	GO:0005096(GTPase activator activity);GO:0005509(calcium ion binding);GO:0043087(regulation of GTPase activity)	COG5210(TBC1 domain family member)	-	-	-	-	Q9VP46.1 PF00566.16;RabGAP-TBC;
Etnk	TRINITY_DN48303_c1_g1	3480	TRINITY_DN48303_c1_g1_i1;TRINITY_DN48303_c1_g1_i2;TRINITY_DN48303_c1_g1_i3;TRINITY_DN48303_c1_g1_i4	PREDICTED: LOW QUALITY PROTEIN: ethanolamine kinase [Bactrocera dorsalis]	eas	Ethanolamine kinase OS=Drosophila melanogaster GN=eas PE=1 SV=2	GO:0001666(response to hypoxia);GO:0004103(choline kinase activity);GO:0004305(ethanolamine kinase activity);GO:0005737(cytoplasm);GO:0006646(phosphatidylethanolamine biosynthetic process);GO:0007420(brain development);GO:0007616(long-term memory);GO:0007638(mechanosensory behavior);GO:0008306(associative learning);GO:0009612(response to mechanical stimulus);GO:0016310(phosphorylation);GO:0016319…	COG0510(Ethanolamine kinase)	K00894	ethanolamine kinase	EC:2.7.1.82	mde00564(Glycerophospholipid metabolism)	A0A0L0BW36.1 PF01633.18;Choline_kinase;
FLT1	TRINITY_DN48459_c0_g1	4533	TRINITY_DN48459_c0_g1_i1;TRINITY_DN48459_c0_g1_i2;TRINITY_DN48459_c0_g1_i3;TRINITY_DN48459_c0_g1_i4;TRINITY_DN48459_c0_g1_i5;TRINITY_DN48459_c0_g1_i6	PREDICTED: vascular endothelial growth factor receptor 1 isoform X6 [Bactrocera dorsalis]	FLT1	Vascular endothelial growth factor receptor 1 OS=Gallus gallus GN=FLT1 PE=2 SV=1	GO:0000022(mitotic spindle elongation);GO:0004713(protein tyrosine kinase activity);GO:0004714(transmembrane receptor protein tyrosine kinase activity);GO:0005017(platelet-derived growth factor-activated receptor activity);GO:0005021(vascular endothelial growth factor-activated receptor activity);GO:0005515(protein binding);GO:0005524(ATP binding);GO:0005886(plasma membrane);GO:0006468(protein ph…	COG0515(Serine Threonine protein kinase)	K05096	FMS-like tyrosine kinase 1	EC:2.7.10.1	mde04144(Endocytosis)	A0A0L0BVB5.1 PF07714.15;Pkinase_Tyr;
CORA	TRINITY_DN48829_c0_g1	1064	TRINITY_DN48829_c0_g1_i1;TRINITY_DN48829_c0_g1_i2;TRINITY_DN48829_c0_g1_i3;TRINITY_DN48829_c0_g1_i4;TRINITY_DN48829_c0_g1_i5;TRINITY_DN48829_c0_g1_i6	PREDICTED: LOW QUALITY PROTEIN: protein 4.1 homolog [Bactrocera dorsalis]	cora	Protein 4.1 homolog OS=Drosophila melanogaster GN=cora PE=1 SV=1	GO:0003015(heart process);GO:0003779(actin binding);GO:0005198(structural molecule activity);GO:0005856(cytoskeleton);GO:0005886(plasma membrane);GO:0005918(septate junction);GO:0005920(smooth septate junction);GO:0006612(protein targeting to membrane);GO:0007010(cytoskeleton organization);GO:0007163(establishment or maintenance of cell polarity);GO:0007391(dorsal closure);GO:0007435(salivary gla…	ENOG410Y7NQ(erythrocyte membrane protein band 4.1-like)	K06107	erythrocyte membrane protein band 4.1	-	mze04530(Tight junction)	A0A0H2UKP3.1 PF09379.8;FERM_N;
SV2a	TRINITY_DN46556_c2_g1	1157	TRINITY_DN46556_c2_g1_i1;TRINITY_DN46556_c2_g1_i2;TRINITY_DN46556_c2_g1_i3;TRINITY_DN46556_c2_g1_i4;TRINITY_DN46556_c2_g1_i5	PREDICTED: synaptic vesicle glycoprotein 2A-like isoform X1 [Bactrocera latifrons]	-	-	GO:0005887(integral component of plasma membrane);GO:0008514(organic anion transmembrane transporter activity)	COG0477(major facilitator Superfamily)	K06258	MFS transporter, VNT family, synaptic vesicle glycoprotein 2	-	cqu04512(ECM-receptor interaction)	T1GER7.1 PF07690.14;MFS_1;
apoD	TRINITY_DN46393_c2_g3	1451	TRINITY_DN46393_c2_g3_i1;TRINITY_DN46393_c2_g3_i2;TRINITY_DN46393_c2_g3_i3;TRINITY_DN46393_c2_g3_i4;TRINITY_DN46393_c2_g3_i5	PREDICTED: apolipoprotein D-like [Bactrocera dorsalis]	-	-	GO:0005615(extracellular space);GO:0006979(response to oxidative stress);GO:0008289(lipid binding);GO:0008340(determination of adult lifespan);GO:0031409(pigment binding);GO:0032504(multicellular organism reproduction);GO:0033500(carbohydrate homeostasis);GO:0070328(triglyceride homeostasis)	COG3040(Outer membrane lipoprotein)	-	-	-	-	Q8SXR1.1 PF00061.21;Lipocalin;
FASN	TRINITY_DN41478_c0_g2	7687	TRINITY_DN41478_c0_g2_i1;TRINITY_DN41478_c0_g2_i2;TRINITY_DN41478_c0_g2_i3;TRINITY_DN41478_c0_g2_i4;TRINITY_DN41478_c0_g2_i5	PREDICTED: fatty acid synthase [Bactrocera dorsalis]	Fasn	Fatty acid synthase OS=Mus musculus GN=Fasn PE=1 SV=2	GO:0004312(fatty acid synthase activity);GO:0005835(fatty acid synthase complex);GO:0006633(fatty acid biosynthetic process);GO:0016491(oxidoreductase activity);GO:0016788(hydrolase activity, acting on ester bonds);GO:0031177(phosphopantetheine binding);GO:0055114(oxidation-reduction process)	COG3321(synthase)	K00665	fatty acid synthase, animal type	EC:2.3.1.85	dwi01212(Fatty acid metabolism);dwi00061(Fatty acid biosynthesis)	A0A0L0BQ63.1 PF00698.19;Acyl_transf_1;
WNK1	TRINITY_DN41047_c0_g4	5421	TRINITY_DN41047_c0_g4_i1;TRINITY_DN41047_c0_g4_i10;TRINITY_DN41047_c0_g4_i2;TRINITY_DN41047_c0_g4_i3;TRINITY_DN41047_c0_g4_i4;TRINITY_DN41047_c0_g4_i5;TRINITY_DN41047_c0_g4_i6;TRINITY_DN41047_c0_g4_i7;TRINITY_DN41047_c0_g4_i8;TRINITY_DN41047_c0_g4_i9	PREDICTED: serine/threonine-protein kinase WNK1 isoform X1 [Bactrocera dorsalis]	-	-	GO:0004672(protein kinase activity);GO:0004674(protein serine/threonine kinase activity);GO:0005524(ATP binding);GO:0005737(cytoplasm);GO:0006468(protein phosphorylation);GO:0007411(axon guidance);GO:0030177(positive regulation of Wnt signaling pathway);GO:0035220(wing disc development);GO:0046777(protein autophosphorylation);GO:0090263(positive regulation of canonical Wnt signaling pathway);GO:1…	ENOG410XQWZ(WNK lysine deficient protein kinase)	-	-	-	-	-
