# Supplementary material for: miR-275/305 cluster is essential for maintaining energy metabolic homeostasis by the insulin signaling pathway in Bactrocera dorsalis
Source: PLoS Genet. 2022 Oct 5;18(10):e1010418. doi: 10.1371/journal.pgen.1010418 (PMC9534453; doi:10.1371/journal.pgen.1010418)
Supplement: S3 Table — (XLSX) [file pgen.1010418.s010.xlsx]

## Sheet: sheet 1
S3_Table. List of primer pairs used in this experiment
	Primer names	Primer sequences 5’ to 3’
	For microRNA quantitative
1	SLoop_miR-305	GTCGTATCCAGTGCAGGGTCCGAGGTATTCGCACTGGATACGACCCAGAG
2	miR-305-qF	CGCGATTGTACTTCATCAGGTG
3	SLoop_miR-275	GTCGTATCCAGTGCAGGGTCCGAGGTATTCGCACTGGATACGACCGCGCG
4	miR-275-qF	GCGCGTCAGGTACCTGAAGTAG
5	SLoop_miR-8-3p	GTCGTATCCAGTGCAGGGTCCGAGGTATTCGCACTGGATACGACGACATC
6	miR-8-3p-qF	CGCGCGTAATACTGTCAGGTAAA
7	SLoop_miR-8-5p	GTCGTATCCAGTGCAGGGTCCGAGGTATTCGCACTGGATACGACTCTAAT
8	miR-8-5p-qF	GCGCCGCATCTTACCGGGCAGC
9	SLoop_miR-34	GTCGTATCCAGTGCAGGGTCCGAGGTATTCGCACTGGATACGACAACCAG
10	miR-34-qF	CGCGTGGCAGTGTGGTTAG
11	SLoop_miR-989-3p	GTCGTATCCAGTGCAGGGTCCGAGGTATTCGCACTGGATACGACTGTTCC
12	miR-989-3p-qF	GCGCGTGTGATGTGACGTAGT
13	SLoop_miR-184-3p	GTCGTATCCAGTGCAGGGTCCGAGGTATTCGCACTGGATACGACGCCCTT
14	miR-184-3p-qF	CGCGTGGACGGAGAACTGAT
15	SLoop_mir-6497-p3_12	GTCGTATCCAGTGCAGGGTCCGAGGTATTCGCACTGGATACGACAATCCT
16	miR-mir-6497-p3_12-qF	CGCGCGTAACTTCGGGATA
17	SLoop_mir-6497-p3_18	GTCGTATCCAGTGCAGGGTCCGAGGTATTCGCACTGGATACGACCTTCAG
18	miR-mir-6497-p3_18-qF	GCGCGATAAGGATTGGCT
19	Sloop-R	AGTGCAGGGTCCGAGGTATT
20	U6-qF	CTTGCTTCGGCAGAACATATAC
21	U6-qR	AACGCTTCACGATTTTGCGT
	For sgRNA synthesis
1	SgRNA scaffold	AAAAGCACCGACTCGGTGCCACTTTTTCAAGTTGATAACGGACTAGCCTTATTTTAACTTGCTATTTCTAGCTCTAAAAC
2	miR275-sg3	GAAATTAATACGACTCACTATAGGtgcgcgctaatcagtgaccgGTTTTAGAGCTAGAA
3	miR305-sg7	GAAATTAATACGACTCACTATAGGACTTAGTCACTTAAGATATCGTTTTAGAGCTAGAA
4	miR305-sg11	GAAATTAATACGACTCACTATAGGTTGTACTTCATCAGGTGCTCGTTTTAGAGCTAGAA
	For dsRNA synthesis
1	SLC2A-T7F	GGATCCTAATACGACTCACTATAGGATTGACCGCGTAAGTTGG
2	SLC2A-T7R	GGATCCTAATACGACTCACTATAGGCAGCACAAGGTAGGAAGG
3	GLIS2-T7F	GGATCCTAATACGACTCACTATAGGGGCGAGAAACCATACCTC
4	GLIS2-T7R	GGATCCTAATACGACTCACTATAGGCTGCCTGCCGATAATTGA
5	IRS-T7F	GGATCCTAATACGACTCACTATAGGCTATCATGTATGCTTGTCCC
6	IRS-T7R	GGATCCTAATACGACTCACTATAGGTCATCATTGGACTCTCTAGT
7	TOR-T7F	GGATCCTAATACGACTCACTATAGGGCGCTGAAACACTATTCCGGC
8	TOR-T7R	GGATCCTAATACGACTCACTATAGGGTGCACCTGTATGATGCGACG
9	DCR1-T7F	GGATCCTAATACGACTCACTATAGGTTGCGCCTTCAGAAGTTCCT
10	DCR1-T7R	GGATCCTAATACGACTCACTATAGGTGCAAGGTAAGCAGACAGCA
11	AGO1-T7F	GGATCCTAATACGACTCACTATAGGTAAGGCGCAGCCGGTAATAG
12	AGO1-T7R	GGATCCTAATACGACTCACTATAGGTTGGGGTGGGAAAAGTTGCT
13	EGFP-T7F	GGATCCTAATACGACTCACTATAGGACGTAAACGGCCACAAGTTC
14	EGFP-T7R	GGATCCTAATACGACTCACTATAGGAAGTCGTGCTGCTTCATGTG
	For vector construction
1	XhoI-SLC2A1	CCctcgagCAAGTGTGTTCCAGCGCT
2	NotI-SLC2A1	TTgcggccgcAGCTTGGAGTAAGTCGAAG
3	XhoI-GLIS2	CCctcgagGCGGAATGACTAGTTGAGA
4	NotI-GLIS2	TTgcggccgcCAACAATTGTACAAGTTTACGA
5	SLC2A1-Mut-F	cagtaattctaggcgatcgcCAAGTGTGTTCCAGCGCTTTAGTATTGGTATCCAAATCCAACCTGTTATAGAGTTTACTTTAAAA
6	SLC2A1-Mut-R	gatattttattgcggccagcTATGTGGATATAGGAATATATACACATATGCATCCTATTTACACTAAAAATATTTTTAAAGTAAACTC
7	GLIS2-Mut-F	cagtaattctaggcgatcgcGCTTATTAGATATGTATGTAGGGACATACATACTATATGAACTACTTCAACTATTGAAGAGGTTGATTTC
8	GLIS2-Mut-R	gatattttattgcggccagcCAACAATTGTACAAGTTTACGATTAATAAACTTAATCTTATAGTCGTCGAAGAAATCAACCTCTTCA
	For RNA FISH
	miR-275 Probe	(5' cy3 )CGCGCGCUACUUCAGGUACCUGA
	miR-305 Probe	(5' cy3 )CCAGAGCACCUGAUGAAGUACAAU
	SLC2A1 Probe	(5' 6-FAM)GUGGUUGCAAAGCAAACAAGUGCCAACAGGGG
	GLIS2 Probe	(5' 6-FAM)CGAACGAAUAUGAAUCUUAAGAUUCUCUGCACGUGAGA
	For antagomiR and agomiR
	agomiR-275	UCAGGUACCUGAAGUAGCGCGCG CGCGCUACUUCAGGUACCUGAUU
	agomiR-305	AUUGUACUUCAUCAGGUGCUCUGG AGAGCACCUGAUGAAGUACAAUUU
	agomiR-NC	UUCUCCGAACGUGUCACGUTT
		ACGUGACACGUUCGGAGAATT
	antagomiR-275	CGCGCGCUACUUCAGGUACCUGA
	antagomiR-305	CCAGAGCACCUGAUGAAGUACAAU
	antagomiR-NC	CAGUACUUUUGUGUAGUACAA
	For genome amplification
1	G275-F5	CTAATGAAGTCATTGCCATT
2	G275-R3	CTAATGAAGTCATTGCCATT
3	G275-F11	gcggCACTGTTTAATATGTGACGAGAC
4	G275-R8	TCACGCTGAGTAATCGTGCA
5	G275-R10	TAATCGTGCAGCCAAGTGCAA
6	G275-R9	TGCAACTGCTGTTGCCAACT
7	G275-F1	CAACACTGGTGAACCACTTA
8	G275-F8	CGTGATTAAGTACCCACATATG
9	G275-F10	CACTGTTTAATATGTGACGAGAC
10	G275-R3	GAGATCGCATGTTTAATGCTAT
11	G275-R7	GTATGGAGGTATGTGCATGCAGTC
	For qRT-PCR
1	TOR-qF	TACTCGGCTTGGGTGATCG
2	TOR-qR	GCGTGTCAGTCGGAAAGGTA
3	InR-qF	CCACCGTCAATCCATACT
4	InR-qR	TACCATACCGAAAGAGCC
5	IRS-qF	AACGCCAGCAAACTTTCATC
6	IRS-qR	CTGGAGCAAGCAGTTGAAGA
7	DCR1-qF	TGGCATGGTTGGGAATACGA
8	DCR1-qR	TGTTGCCATTCTCATCCGGA
9	AGO1-qF	TTATCTTCCTGGGCGCAGAT
10	AGO1-qR	CGTACCATGCTGCTGAGTTC
11	α-Tubulin-qF	CGCATTCATGGTTGATAACG
12	α-Tubulin-qR	GGGCACCAAGTTAGTCTGGA
13	Moody-qF	ATTTGTCGAATGAGGGCGGA
14	Moody-qR	TCTTAATGAATTCCTCGCAACG
15	CAEBREN-qF	GGATGCGCCATTTTCGACTG
16	CAEBREN-qR	GCGGCTACAATGCATACACC
17	MCM3-qF	CAGTTACGATTGCCAAGGCG
18	MCM3-qR	AATCATGTGGTCTGCGTCGT
19	LOC679-qF	GTGCTTCTGAGCCTCTGAGT
20	LOC679-qR	TGGTATGTCGCTCACCGTT
21	SLC2A1-qF	CGCTAGCGGCTGTGGAAT
22	SLC2A1-qR	ACGCCACGTCAGCAGAAA
23	SLC36A4-qF	GGTTCAGTTATGCCCGTGGA
24	SLC36A4-qR	TGTTACTCACGCATCGCCTT
25	DDX54-qF	CGAATCAGCCTGTGGGATCA
26	DDX54-qR	ATGACACAGTCCACTGCCTG
27	Celf1-qF	CTAACTTTGCCAACAACGCCA
28	Celf1-qR	CGTTACTGTTTGGTTGAATGCT
29	37384-qF	ACATCGGGAGCAAATGGTGT
30	37384-qR	TTGACCGTGCTATTCTGCGA
31	LOC6582-qF	CCTGCACCAACTGCCGAAG
32	LOC6582-qR	CACGCCCAAAGAAGAGGTTCG
33	EPR1-qF	CATACCCGAACAGCATTGCG
34	EPR1-qR	TCTCGCTGCTTCACGCATTA
35	LOC6469 -qF	TTGAGCGATGGCAAGGAGTT
36	LOC6469 -qR	AATGAGCCTTTGCGAGACCA
37	LOC0717-qF	GCTTCCTACAATGGGGTGCT
38	LOC0717-qR	CCTGAGAATCGCTCTCGACC
39	LOC5537-qF	GAGCTGACACACGACGATGA
40	LOC5537-qR	CAGCAGTAGAGTGCGTGTGA
41	PHKA5-qF	TGAAGCAGCCTCGGAACATT
42	PHKA5-qR	CCTCTTGATCGCCCAAACCT
43	Cyp6a14-qF	CCATACAGGAACAGGTGCGT
44	Cyp6a14-qR	GCTTTGCGCACGAGATATGG
45	RT-F	TGTCCTGTGAACGATGTGGG
46	RT-R	ATCGTGACGGAGCAATTCGT
47	LOC-4081-qF	TCGCAGAATACGACCAGACC
48	LOC-4081-qR	ATGTCGGAGCGCTTATGCTT
49	mycC-qF	ACGCACTACTCTATCGCTGC
50	mycC-qR	GCATTCGACCAGTCCTCGAT
51	MUC5AC-qF	GAACCGTTGGGCCGTACA
52	MUC5AC-qR	GTTCGCAAGTACCGGGCA
53	LOC5359 -qF	TGGTTATGGCGCACAAATGC
54	LOC5359-qR	AACACATGCGACGCTTGATA
55	SP1-qF	TGAATAAACGCTCTGCGGGA
56	SP1-qR	TTATTTCAAGCGACGCGAGG
57	SP2-qF	GCCAGTGCCTCAGACTACAA
58	SP2-qR	ATGTTTTCCCGCAGAGCGTT
59	8828-qF	GAACGCAATCGAGAAAGGGC
60	8828-qR	ATGTTCTGTCCTCCGCTCTG
61	MITF-qF	CACCCACCCTTTGACCTACA
62	MITF-qR	GTCCAGCTGTTCTCTCTATCTC
63	LOC1105-qF	CATTCACACCACGTTCGCAAT
64	LOC1105-qR	TGTGGTCGCGACTCCATTTG
65	INS-qF	TTGTGTGGAACTATCGCCGC
66	INS-qR	CGTGTCCCATGCCAACACTA
67	TSR1 -qF	TTGTGTGGGGGTTATTCGGT
68	TSR1 -qR	GCTTCTCTGTGTCGACTGCT
69	GIP-qF	CGACGCCATTGGATACAGGA
70	GIP-qR	GCATTACATGCTTCGCCCTG
71	Gba -qF	TTGGGGGCGACAGCCTTAT
72	Gba -qR	TGGCAGCGTCTCTTGATTGG
73	LOC0724-qF	GGAAGAGACATGCAGCCGTA
74	LOC0724-qR	AAGCTCGCTCAAAATGGTCA
75	RIOK2-qF	CTTACGCCGATCGGGTCTC
76	RIOK2-qR	AACTCCAGCCAGTTGTCGTC
77	Foxp1-qF	GTGGCCTGTTGGATGCAGTA
78	Foxp1-qR	GGGCATATAGCGGGTGGTAG
79	DDB_G028-qF	TCGCTGAACCGATTGATTGGA
80	DDB_G028-qR	TCGGTGAGCGTCTATGGAAC
81	kctd15l-qF	CCGAGCGCTCACTACTCG
82	kctd15l-qR	CTGTTGCCCCTCTACGCC
83	MUC5AC-qF	AACAACAGGAGCACTGGAGG
84	MUC5AC-qR	TAACGCTTCCGCAGAGACTG
85	42195-qF	CGTATGATCATCAGTGCAGCG
86	42195-qR	TTAACGGCTGGAGTGTCTGC
87	AKAP17A-qF	CAACGTAGAGAGCGGGTACG
88	AKAP17A-qR	CTGACATTTTTCTTGGCTTCCC
89	COPA-qF	CGTGGAATATGGACCGCTGA
90	COPA-qR	TCAGTTGGAACGAGAGTGCC
91	hp43719-qF	GGCGTTCGGTCACACTAGAA
92	hp43719-qR	TTTGCCACTTCACATCCCCT
93	Fib-H-qF	CCACAAGTGAGTCCTCAACC
94	Fib-H-qR	GATGGTAACCTGCTCCTGGC
95	hp43901-qF	CGTGGTCACGAACACAGGTA
96	hp43901-qR	GTGGCCCGGAATCCACATTA
97	LOC1425-qF	TTTCACTGTGGCGTTCAAGC
98	LOC1425-qR	CGCTCCCTTGTTCGCTAAT
99	LOC3760-qF	GATAGCTGCGCAGGACAGAA
100	LOC3760-qR	CAGGCATCATGGTGTGTCCA
101	EX-qF	CCGCATTGACAGTACCCAGT
102	EX-qR	GCAAGTGATTGCGGATCGTC
103	POL-qF	CGACCGCATATCGGGTACAA
104	POL-qR	TTAGGGTCAACCAAGCGACC
105	LRRC70-qF	GAGCGTCGAACTGTTGAGGA
106	LRRC70-qR	AAATCCGTCGTGTCGTGGAA
107	DL-qF	AAACCGGTTGGTCGAAGTGT
108	DL-qR	GCAAGTCTACCTCCGGATCG
109	GLIS2qF	ATATCAAGCCGGCTCAGCTC
110	GLIS2-qR	CCCGCAAATCTAGGGGTGTT
111	Cyp4aa1-qF	TTCGATCCCGAACGCTTCTC
112	Cyp4aa1-qR	CGTGGCATTGAAGGAGGTCT
113	LOC3496-qF	AACGGGTCCTCAGCATCAAG
114	LOC3496-qR	ATTGGACTTCCGTGAGCAGG
115	FTSJ1-qF	ATGGAGCCAGGTACTCCGAA
116	FTSJ1-qR	AATCAACAAGCTCCCCCTCG
117	14-3-3-qF	CAAACAGGCGTTCGATGACG
118	14-3-3-qR	CCACCCTCCTGTGGTTCATC
119	REPTOR-qF	CAGCGTGTGTCGCTTCAAAT
120	REPTOR-qR	TGCTCAGAGCCAACGAGAAG
121	ImpL2-qF	AAGTGCGCGACAAACCATTC
122	ImpL2-qR	TATCCGCAGAATCCTTGCCC
123	Poly-qF	TTAAGCAGCACTGAAGCGGA
124	Poly-qR	CGCGCATGGTACTTCGAATC
125	MHC-qF	GACCTGGACAATCTGCGTGA
126	MHC-qR	ATGGTTTCCTCAGCCTCAGC
127	TBC1D9-qF	CGAGGATATGCGGAAGGCAT
128	TBC1D9-qR	AGAGTCTCGTCGTCGCATTC
129	Etnk-qF	TGGTCGCTCATACAGGGAGA
130	Etnk-qR	GATGCGCTGTGTGCTTATGG
131	FLT1-qF	GGAAACGGTAGTGGCTGTGA
132	FLT1-qR	CGCTGTTTGGTGATGGTTGG
133	CORA-qF	GGTGCTGCAATTTGCTGTGA
134	CORA-qR	CCTTCGGATCATAGTCGCCC
135	FBXW7-qF	TTGGGTCGCGTCTAGTGG
136	FBXW7-qR	GCCATCAGACCCAGACGAT
137	MCM7qF	GTGGACGCTACATGCCGA
138	MCM7-qR	TGGCTGTCAAACGCGGAT
139	GFPT1-qF	ACAGCGATCCGACGATGAG
140	GFPT1-qR	AACCACGTCTGGAAGCCAC
141	SERCA2-qF	GGGAGGCCAACGGGTAAA
142	SERCA2-qR	ACAATAGCGGCGGAACGG
143	FDPS-qF	AGCGCGCGTTATGCAAGT
144	FDPS-qR	CGCGGCACTGCATCTGA
145	WNK1 -qF	TCGTCGCACATCGCTTGA
146	WNK1-qR	CCAGCGCCAGCACTCATA
147	FASN-qF	ATCGCATTGTTGCCGGTG
148	FASN-qR	GGGCTAACTGGACGCACA
149	apoD-qF	CGGCGATAACACCAACACC
150	apoD-qR	CCACAAGCTCAAACTCGGC
151	SV2a-qF	GCAGGAACACTCAGGCGA
152	SV2a-qR	GCACATAGAGGTAGGCGGC
153	LDLR-qF	TGGTTCGCAACGTCGTCA
154	LDLR-qR	AGCTGATGCAGTGCGGTT
155	Dlc1-qF	GGCCAGCGCAGTAGCATA
156	Dlc1-qR	GCCCGATTCGGACTGAGG
